# Supplementary material for: Spectrally Tunable Lead-Free Perovskite Rb2ZrCl6:Te for Information Encryption and X-ray Imaging
Source: Materials (Basel). 2024 May 24;17(11):2530. doi: 10.3390/ma17112530 (PMC11173108; doi:10.3390/ma17112530)
Supplement: Supplementary file 1 [file materials-17-02530-s001.zip]

Archive with 1 entries (1 files):
- materials-3024993-supplementary.pdf
